# Supplementary material for: Assessment of choroidal vascularity index in juvenile idiopathic arthritis: implications for disease monitoring
Source: Graefes Arch Clin Exp Ophthalmol. 2025 Feb 1;263(6):1693–700. doi: 10.1007/s00417-025-06759-z (PMC12238171; doi:10.1007/s00417-025-06759-z)
Supplement: Supplementary file 1 — Supplementary file1 (XLSX 18 KB) [file 417_2025_6759_MOESM1_ESM.xlsx]

## Sheet: Sayfa1
Patient Number	AGE	GROUP( 1: JİA , 2: CONTROL)	GENDER 1: female , 2: male	CENTRAL CORNEAL THİCKNESS	IOP	REFRACTION Spherical equivalent	CENTRAL MACULAR THICKNESS	subfoveal choroidal thickness	CHOROIDAL VASCULARITY INDEX	JIA ACTIVITY SCORE	Duration of JIA	Type (1=poliJİA, 2=ERA , 3=oligoJİA , 4= sistemik JİA)	Medication
1	7	1	1	590	20	-0.5	224	359	66	9	5	1	metotreksat, etanercept
2	15	1	2	560	16	-0.25	223	370	71	8	119	2	adalimumab, kolşisin
3	17	1	1	550	13	0	262	389	72	0	4	3	intraartiküler steroid
4	4	1	1	490	15	1	220	290	67	10.6	7	2	kolşisin, metotreksat, adalimumab
5	12	1	2	540	19	0.25	229	320	66	0	29	3	metotreksat, etanercept
6	13	1	2	480	15	0	238	380	72	10	20	3	etanercept
7	13	1	1	550	19	-0.1	228	277	71	23	2	2	metotreksat, adalimumab
8	11	1	2	560	21	0	238	379	67	24.4	4	1	steroid, metotreksat
9	8	1	2	530	9	0.25	300	350	66	33	8	3	metotreksat
10	7	1	1	540	10	0	251	420	67	0	2	3	metotreksat, etanercept
11	5	1	1	570	11	-0.5	210	430	70	14	5	4	steroid
12	10	1	2	570	15	-0.75	241	380	68	12	5	3	metotreksat, etanercept
13	12	1	1	560	18	0	312	283	70	14	4	1	metotreksat
14	5	1	1	570	14	0.5	251	372	67	15	4	1	metotreksat, etanercept
15	12	1	2	550	17	0	223	316	69	0	2	3	leflunamid, adalimumab
16	13	1	1	580	19	-0.75	227	329	66	32.1	5	3	metotreksat, etanercept
17	8	1	2	470	11	-1	221	183	65	28	6	4	steroid, anakinra
18	7	1	1	490	14	0	258	403	66	31.9	2	2	metotreksat, adalimumab
19	16	1	1	560	15	0.5	274	412	65	23	53	3	metotreksat
20	4	1	1	550	20	0.5	205	306	72	16.7	4	1	metotreksat, tofacitinib
21	12	1	2	530	10	0.25	239	400	70	10	29	2	sülfasalazin, etanercept
22	10	1	1	520	11	0.25	245	350	72	22	5	4	steroid, anakinra
23	16	1	1	530	15	0	237	367	71	9	6	3	metotreksat
24	12	1	2	540	10	0	246	318	71	0	1	3	metotreksat, etanercept
25	5	1	2	480	9	0.25	246	355	66	15	83	1	etanercept
26	16	1	1	520	18	0	200	340	66	0	119	1	metotreksat
27	15	1	1	540	16	0.5	269	175	64	0	2	1	metotreksat
28	17	1	2	560	17	-1.5	271	431	67	0	4	1	metotreksat
29	8	1	1	550	12	-0.5	188	354	68	5	83	2	adalimumab
30	6	1	1	530	10	0	232	400	69	0	7	3	metotreksat
31	15	1	1	520	8	0	211	305	65	22	6	1	metotreksat
32	5	1	1	550	12	0	250	270	68	10	1	3	intraartiküler steroid
33	15	1	1	505	9	-0.25	255	340	71	0	143	3	metotreksat, infliksimab, kolşisin
34	7	1	2	500	14	0.25	240	264	72	0	27	3	metotreksat, adalimumab
35	13	1	2	510	12	0	237	404	68	34.1	36	3	metotreksat, etanercept
36	8	2	1	540	21	0.5	239	303	63	0
37	16	2	2	495	15	0	238	292	68	0
38	16	2	1	500	9	-0.5	258	424	76	0
39	5	2	1	530	15	0	225	327	70	0
40	13	2	2	525	10	-1	241	284	79	0
41	13	2	2	490	15	0	216	370	73	0
42	14	2	1	510	19	0	215	378	75	0
43	10	2	2	520	12	-0.5	226	264	76	0
44	8	2	2	550	22	-0.75	253	318	72	0
45	8	2	1	480	12	0	238	451	79	0
46	6	2	1	530	11	0.5	225	380	66	0
47	9	2	2	510	11	-0.25	220	290	63	0
48	11	2	1	500	10	-0.75	238	405	70	0
49	6	2	1	570	14	-1	219	400	68	0
50	11	2	2	480	10	0	254	293	75	0
51	12	2	1	530	9	0.5	223	440	69	0
52	9	2	2	520	10	0.5	236	298	69	0
53	7	2	1	545	12	-0.5	266	363	74	0
54	14	2	1	540	15	0.25	200	361	77	0
55	5	2	1	500	13	0	222	276	67	0
56	14	2	2	560	20	1	255	260	76	0
57	9	2	1	530	15	-0.25	214	332	72	0
58	16	2	1	550	11	-0.25	193	313	78	0
59	10	2	2	500	12	-1	226	264	76	0
60	6	2	1	580	12	0	266	363	74	0
61	15	2	1	545	14	0.5	224	269	71	0
62	16	2	1	505	22	0	220	280	72	0
63	16	2	2	495	10	0.25	238	292	78	0
64	8	2	1	510	11	-0.75	236	411	83	0
65	6	2	1	560	15	0.25	226	337	67	0
66	13	2	1	545	9	0	224	416	71	0
67	16	2	1	550	18	-0.5	241	320	72	0
68	6	2	1	545	16	-0.75	219	260	65	0
69	13	2	1	530	10	0	226	418	71	0
70	8	2	2	490	8	0.5	219	263	71	0
71	13	2	2	480	10	0	254	293	75	0
72	10	2	1	510	12	-0.75	199	293	75	0
73	11	2	1	520	13	-1	208	305	71	0
74	7	2	2	565	13	0	235	430	65	0
75	7	2	2	520	14	1	211	321	69	0
